# Supplementary material for: A phase 1 study of nivolumab in combination with interferon-gamma for patients with advanced solid tumors
Source: Nat Commun. 2023 Jul 27;14:4513. doi: 10.1038/s41467-023-40028-z (PMC10374608; doi:10.1038/s41467-023-40028-z)
Supplement: Supplementary file 4 — Source Data [file 41467_2023_40028_MOESM4_ESM.xlsx]

## Sheet: Fig 1a Swimmers Data
Data for Figure 1a, Swimmers Plot
Plot Order	Patient ID	Primary	Prior Immunotherapy?	Cohort Dose	Overall Best Response	Weeks to Best Response	Weeks to Progression	Weeks On Treatment	Has Red dot: Date of PD
1	33	Breast		25	Complete Response	12.7		59.9
2	36	RCC	Y	25	Stable Disease	12.3	21.9	21.9
3	29	Lung	Y	25	Disease Progression		13.1	13.1	Y
4	31	Esophageal	Y	25	Disease Progression		13	13	Y
5	37	Ovarian		25	Disease Progression		9	9	Y
6	38	Lung	Y	25	Disease Progression		6.1	6.1	Y
7	28	RCC	Y	25	Not Assessable		3.1	3.1
8	30	Lung	Y	25	Withdrew			0.9
9	5	RCC		50	Stable Disease	13.1	31.1	40.1	Y
10	3	Esophageal	Y	50	Disease Progression		13.1	40	Y
11	6	Esophageal		50	Stable Disease	13	28.4	37.1	Y
12	2	RCC	Y	50	Disease Progression		8.7	11.1	Y
13	4	Ovarian	Y	50	Disease Progression		10.3	10.9	Y
14	7	Breast		50	Disease Progression		10.4	10.6	Y
15	1	Breast		50	Disease Progression		3.6	4.1	Y
16	9	Ovarian		75	Disease Progression		13.1	22.1	Y
17	14	Endometrial		75	Disease Progression		12.3	22.1	Y
18	8	Endometrial		75	Disease Progression		14.1	14.1	Y
19	16	Ovarian		75	Disease Progression		8.3	8.4	Y
20	12	Breast		75	Disease Progression		7.6	8.1	Y
21	13	Lung	Y	75	Disease Progression		8.1	8.1	Y
22	24	RCC	Y	100	Stable Disease	12.6	22.1	22.1
23	17	Endometrial		100	Stable Disease	13	14.1	14.1
24	19	Gastric		100	Disease Progression		14.1	14.1	Y
25	22	Anal		100	Disease Progression		7.3	7.4	Y
26	23	Urothelial	Y	100	Not Assessable		3.7	3.7

## Sheet: Fig 1b Waterfall Data
Data for Figure 1b, Waterfall plot
			% change in tumor size (best evaluation)
Plot order	Patient ID	Cohort Dose	CR	SD	PD
1	31	25			99	note: 220 replaced with 99 for plotting purposes, label with text box as increase of 220%
2	4	50			75.3623
3	29	25			66.2791
4	14	75			53.125
5	9	75			52.0833
6	12	75			50
7	19	100			31.4286
8	2	50			27.0588
9	8	75			19.3548
10	22	100		14.2857
11	36	25		5.88235
12	37	25			0.5	note: 0 replaced with 0.5 for plot readability
13	38	25			0.5
14	5	50			-3.1746
15	15	75			-7.40741
16	24	100			-12.0879
17	13	75		-16.9811
18	17	100		-25
19	3	50			-27.1429
20	6	50			-39.5349
21	33	25	-84.375

## Sheet: Fig 2
Figure 2a
	Patient ID	1	3	4	5	6	7	8	9	12	13	14	16	17	19	22	23	24	28	29	31	33	36	37	38
	PreT	421.25	543.72	409.41	393.56	446.16	817.74	136.25	278.05	412.2	320.14	569.83	313.37	218.06	254.5	609.61	590.09	259.15	290.91	563.8	215.72	722.21	388.94	498.03	504.32
	C1D1	347.55	634.65	399.81	377.08	382.31	1235.21	98.98	191.84	254.1	384.86	563.13	403.77	191.92	390.55	193.36	719.98	257.55	388.88	530.44	197.64	267.59	355.62	410.76	685.5
	C2D15		539.29	784.69	401.62	382.12	869.87	428.31	231.64	376.28		246.23	183.47	265.91	1222.33			562.35		522.39	125.19	228.04	480.38	479.09
	C8D1		195.71		168.51	254.36			183.21			864.21						198.62				428.86
Figure 2b
	Patient ID	28	29	31	33	36	37	38	1	3	4	5	6	7	8	9	12	13	14	16	17	19	22	23	24
	PreT	56.74	78.02	135.44	123.51	59.9	116.37	130.47	38.88	95.35	28.22	73.82	104.57	134.02	40.3	33.93	23.89	82.16	27.7	116.59	29.61	19.54	97.48	21.17	33.76
	C1D1	144.78	179.51	252.43	62.08	95.3	132.84	126.52	104.6	218.46	50.72	153.26	80.34	313.9	80.87	49.97	39.67	165.77	73.39	116.8	19.87	18.22	54.48	158.34	56.37
	C2D15		63.75	187.41	178.93	62.93	76.91			98.13	297.95	132.76	37.7	87.97	91.78	103.95	104.04		140.79	75.33	35.9	35.31			132.72
	C8D1				54.65					41.93		32.1	24.54			17.56			318.92						40.67
Figure 2c
	Patient ID	1	3	4	5	6	7	8	9	12	13	14	16	17	19	22	23	24	28	29	31	33	36	37	38
	PreT	13.9	102.71	39.04	104.32	25.65	25.02	15.71	73.19	50.73	74.87	71.83	130.99	27.59	92.18	140.73	55.21	81.59	29.78	61.7	119.82	101.67	19.24	56.92	110.3
	C1D1	17.32	118.46	26.04	234.79	14.85	112.86	11.53	43.81	83.73	126.09	42.14	153.77	25.03	42.7	35.31	82.02	51.19	46.36	16.36	40.22	49.19	19.24	31.91	45.02
	C2D15		41.64	20.59	130.57	23.7	110.78	37.6	19.89	44.84		8.89	29.41	12.45	26.57			74.77		25.05	30.28	61.64	8	9.99
	C8D1		54.93		81.49	12.19			63.24			40.46						79.79				116.48
Figure 2d
	Patient ID	28	29	31	33	36	37	38	1	3	4	5	6	7	8	9	12	13	14	16	17	19	22	23	24
	Pre-Induction	1	1	1	1	1	1	1	1	1	1	1	1	1	1	1	1	1	1	1	1	1	1	1	1
	C1D1	1.09	1.46	3.22	2.02	2.27	1.55	0.97	1.85	1.65	0.91	3.61	1.03	2.52	4.14	1.92	1.8	2.31	1.64	4.35	2.63	0.75	2.21	1.18	2.3
	C2D15		1.12	1.21	1.99	2.41	0.95			2.06	0.94	3.05	1.04	1.21	2.03	0.73	3.8		2.14	1.46	1.78	0.46			1.5
	C8D1				1.14					1.19		0.95	1.01			0.84			1.38						4.06
Figure 2e
	Patient ID	28	29	31	33	36	37	38	1	3	4	5	6	7	8	9	12	13	14	16	17	19	22	23	24
	Pre-Induction	1	1	1	1	1	1	1	1	1	1	1	1	1	1	1	1	1	1	1	1	1	1	1	1
	C1D1	0.91	1.01	1.3	1.51	1.18	1.29	0.7	2.31	1.03	0.67	0.56	0.63	2.38	2.22	1.91	1.32	1.16	1.02	1.58	1.52	0.9	2.2	1.14	0.46
	C2D15		0.97	1.05	1.22	0.93	1.85			0.75	1.58	0.71	0.56	0.91	1.15	1.12	4.35		1.25	1.13	1.87	2			0.73
	C8D1				1.01					0.89		0.77	1.09			0.69			2.6						2.57
Figure 2f	Patient ID	28	29	31	33	36	37	38	1	3	4	5	6	7	8	9	12	13	14	16	17	19	22	23	24
	Pre-Induction	1	1	1	1	1	1	1	1	1	1	1	1	1	1	1	1	1	1	1	1	1	1	1	1
	C1D1	1.17	1.05	1.4	1.25	1.35	1.55	0.94	2.47	1.47	0.56	0.69	0.46	2.46	2.78	2	2.18	1.13	1.56	2.02	1.81	2.46	2.55	1.53	0.52
	C2D15		1.37	1.28	1.19	1.29	1.75			1.52	1.76	0.98	0.4	1.04	1.38	1.71	9.82		2.53	1.31	2.04	3.55			0.68
	C8D1				0.8					1.09		0.64	0.58			3.8			3.8						0.76
Figure 2g
	Patient ID	28	29	31	33	36	37	38	1	3	4	5	6	7	8	9	12	13	14	16	17	19	22	23	24
	Pre-Induction	1	1	1	1	1	1	1	1	1	1	1	1	1	1	1	1	1	1	1	1	1	1	1	1
	C1D1	1.11	0.76	1.05	1.47	1.08	1.3	0.72	1.19	1.24	0.67	0.73	0.67	3.12	4.41	2.13	1.13	1.13	1.94	2.27	2.28	1.5	3.01	1.3	0.54
	C2D15		1.06	1.52	1.28	1.17	2.59			1.45	1.75	1.15	0.55	1.25	1.28	2.4	6.1		2.97	1.43	5.28	8.46			0.75
	C8D1				0.65					0.79		0.45	0.59			1.4			5.37						0.82
Figure 2h
	Patient ID	36	9	5	24	3	31	6	14	37	33	16	4	19	29	17	7	8	12
	Days	153	155	281	155	280	91	260	155	63	419	59	76	99	92	99	74	99	57
	IM PD-L1 GMFI	292	342	397	411	434	480	496	506	544	562	632	644	675	699	760	779	819	903

## Sheet: Fig 3
Figure 3a
	Patient ID	22	9	24	13	12	8	23	19	7	29	16	28	17	36	1	37	14	6	31	4	5	3	38	33
	Days	52	155	155	57	57	99	26	99	74	92	59	22	99	153	29	63	155	260	91	76	281	280	43	419
	CD4+ T Cells per Microliter	87.99	117.5	122.73	139.34	144.43	162	167.41	206.98	207.29	237.25	259.42	263.63	391.62	407.89	424.06	488.27	545.06	550.62	616.94	628.3	669.39	704.77	779.63	897.09
Figure 3b
	Patient ID	28	29	31	33	36	37	38	1	3	4	5	6	7	8	9	12	13	14	16	17	19	22	23	24
	Pre-Induction	1	1	1	1	1	1	1		1	1	1	1	1	1	1	1	1	1	1	1	1	1	1	1
	C1D1	1.32	3.5	1.13	0.85	1	1.05	0.7	0.35	0.73	1.28	1.19	1.38	1.12	1.07	0.81	1.23	0.65	0.98	0.88	1.44	0.79	0.44	1.11	1.53
	C2D15		7.95	0.54	0.6	2.05	0.37				1.1	0.58	0.91	0.78	0.16	0.29	0.06		0.05	0.12	0.07	0.01			0.06
	C8D1				0.06					0.29		0.34	0.04			0.5			0.09						0.01
Figure 3c
	Patient ID	28	29	31	33	36	37	38	1	3	4	5	6	7	8	9	12	13	14	16	17	19	22	23	24
	Pre-Induction	1	1	1	1	1	1	1		1	1	1	1	1	1	1	1	1	1	1	1	1	1	1	1
	C1D1	1.31	10.65	1.21	0.87	0.93	1.08	0.87	0.38	0.86	1.45	1.54	0.73	1.12	1.1	0.71	1	0.64	1.16	1.09	0.72	0.83	0.43	2.81	1.8
	C2D15		22.51	0.66	0.65	1.73	0.41				1.51	1.21	0.85	0.7	0.18	0.34	0.04		0.05	0.16	0.05	0.02			0.06
	C8D1				0.05					0.51		0.37	0.05			0.41			0.1						0
Figure 3d
	Patient ID		3	5	6	9	14	24	33
	C2D15	1	2.61	0.66	1.56	10.38	19.28	7.63	21.22
	C8D1	2	4.03	13.28	23.39	22.54	26.75	10.67	30.13
Figure 3e
	Patient ID		3	5	6	9	14	24	33
	C2D15	1	7.9	3.76	7.06	2.36	3.44	4.11	8.51
	C8D1	2	3.12	9.26	22.41	13.02	18.87	11.55	19.95
Figure 3f
	Patient ID		3	5	6	9	14	24	33
	C2D15	1	3.79	4.52	5.06	10.38	14.25	22.53	25.36
	C8D1	2	7.78	12.59	34.43	28.83	67.75	31.37	33.83

## Sheet: Fig 4A
Patient ID	time	CXCL10	CXCL11	CXCL9
1	baseline	4575.24	174.994	3738.76
1	C1D1	3525.11	501.998	2653.72
1	C2D15	NA	NA	NA
2	baseline	639.305	45.1988	1348.63
2	C1D1	1931.93	80.6993	3526.03
2	C2D15	723.051	89.7625	1604.29
3	baseline	738.815	43.8337	1383.58
3	C1D1	2670.52	132.335	2546.93
3	C2D15	2442.97	110.592	3719.04
4	baseline	1672.3	55.5849	2101.05
4	C1D1	2202.35	69.6	2606.93
4	C2D15	4201.94	130.673	6275.97
5	baseline	2080.54	56.9589	1544.67
5	C1D1	2106.58	134.236	1769.75
5	C2D15	5834.9	386.129	4171.37
6	baseline	417.434	21.5786	433.476
6	C1D1	875.753	55.8138	786.712
6	C2D15	589.781	73.755	920.241
7	baseline	7258.88	115.419	3834.65
7	C1D1	8855.12	363.219	4437.14
7	C2D15	11559.7	235.571	4712.79
8	baseline	478.514	25.8477	515.301
8	C1D1	1231.08	80.1197	1998.05
8	C2D15	1561.48	98.3974	2090.25
9	baseline	781.324	36.2312	754.302
9	C1D1	873.951	63.1541	1162.25
9	C2D15	2381.5	112.946	2486.71
12	baseline	2330.27	159.808	6326.86
12	C1D1	2285.89	209.327	4679.35
12	C2D15	1623.42	125.577	2962.45
13	baseline	798.384	171.973	1778.09
13	C1D1	2589.96	106.833	4929.5
13	C2D15	13840.5	579.866	17037.3
14	baseline	818.993	53.1829	1334.02
14	C1D1	1623.42	217.799	5974.45
14	C2D15	1807.84	280.153	7246.22
16	baseline	1243.34	133.879	1570.27
16	C1D1	1954.86	333.162	3812.55
16	C2D15	1021.42	134.117	3864.09
17	baseline	2219.65	241.752	2920.78
17	C1D1	4440.35	414.843	7713.28
17	C2D15	3493.18	400.54	7105.29
19	baseline	2435.5	216.36	2790.44
19	C1D1	5064.76	471.171	6685.85
19	C2D15	2054.28	447.862	2944.77
22	baseline	6394.35	88.2416	3266.73
22	C1D1	11622.9	421.768	8236
22	C2D15	NA	NA	NA
23	baseline	2331.93	193.858	4813.71
23	C1D1	6097.01	310.727	36474.2
23	C2D15	NA	NA	NA
24	baseline	3657.54	230.886	5533.01
24	C1D1	3904.45	424.397	7224.03
24	C2D15	5126.5	287.557	8888.73
28	baseline	2213.15	43.9663	2505.29
28	C1D1	3336.8	53.9468	3392.58
28	C2D15	NA	NA	NA
29	baseline	9680	270.769	25570.8
29	C1D1	9729.77	424.397	22003.1
29	C2D15	14344.3	603.378	51096.2
31	baseline	3436.87	189.738	3549.62
31	C1D1	5404.44	293.399	4718.22
31	C2D15	5516.52	392.925	5958.41
33	baseline	1331.94	93.7904	1510.54
33	C1D1	1395.12	119.918	1966.36
33	C2D15	1878.4	145.148	2113.48
36	baseline	1860.71	69.6985	1945.1
36	C1D1	3891.59	117.227	2415.18
36	C2D15	2705.38	185.393	2678.25
37	baseline	1867.8	115.883	2242.59
37	C1D1	2509.55	151.485	3466.67
37	C2D15	3689.04	592.592	8009.45
38	baseline	3870.98	453.141	4451.62
38	C1D1	5462.88	455.783	6582.57
38	C2D15	NA	NA	NA

## Sheet:  Fig 4B
Patient ID	time	response	CXCL10	CXCL11	CXCL9
1	baseline	PD	4575.24	174.994	3738.76
1	C1D1	PD	3525.11	501.998	2653.72
1	C2D15	PD	NA	NA	NA
2	baseline	PD	639.305	45.1988	1348.63
2	C1D1	PD	1931.93	80.6993	3526.03
2	C2D15	PD	723.051	89.7625	1604.29
3	baseline	PD	738.815	43.8337	1383.58
3	C1D1	PD	2670.52	132.335	2546.93
3	C2D15	PD	2442.97	110.592	3719.04
4	baseline	PD	1672.3	55.5849	2101.05
4	C1D1	PD	2202.35	69.6	2606.93
4	C2D15	PD	4201.94	130.673	6275.97
5	baseline	SD	2080.54	56.9589	1544.67
5	C1D1	SD	2106.58	134.236	1769.75
5	C2D15	SD	5834.9	386.129	4171.37
6	baseline	SD	417.434	21.5786	433.476
6	C1D1	SD	875.753	55.8138	786.712
6	C2D15	SD	589.781	73.755	920.241
7	baseline	PD	7258.88	115.419	3834.65
7	C1D1	PD	8855.12	363.219	4437.14
7	C2D15	PD	11559.7	235.571	4712.79
8	baseline	PD	478.514	25.8477	515.301
8	C1D1	PD	1231.08	80.1197	1998.05
8	C2D15	PD	1561.48	98.3974	2090.25
9	baseline	PD	781.324	36.2312	754.302
9	C1D1	PD	873.951	63.1541	1162.25
9	C2D15	PD	2381.5	112.946	2486.71
12	baseline	PD	2330.27	159.808	6326.86
12	C1D1	PD	2285.89	209.327	4679.35
12	C2D15	PD	1623.42	125.577	2962.45
13	baseline	PD	798.384	171.973	1778.09
13	C1D1	PD	2589.96	106.833	4929.5
13	C2D15	PD	13840.5	579.866	17037.3
14	baseline	PD	818.993	53.1829	1334.02
14	C1D1	PD	1623.42	217.799	5974.45
14	C2D15	PD	1807.84	280.153	7246.22
16	baseline	PD	1243.34	133.879	1570.27
16	C1D1	PD	1954.86	333.162	3812.55
16	C2D15	PD	1021.42	134.117	3864.09
17	baseline	SD	2219.65	241.752	2920.78
17	C1D1	SD	4440.35	414.843	7713.28
17	C2D15	SD	3493.18	400.54	7105.29
19	baseline	PD	2435.5	216.36	2790.44
19	C1D1	PD	5064.76	471.171	6685.85
19	C2D15	PD	2054.28	447.862	2944.77
22	baseline	PD	6394.35	88.2416	3266.73
22	C1D1	PD	11622.9	421.768	8236
22	C2D15	PD	NA	NA	NA
23	baseline	NA	2331.93	193.858	4813.71
23	C1D1	NA	6097.01	310.727	36474.2
23	C2D15	NA	NA	NA	NA
24	baseline	SD	3657.54	230.886	5533.01
24	C1D1	SD	3904.45	424.397	7224.03
24	C2D15	SD	5126.5	287.557	8888.73
28	baseline	NA	2213.15	43.9663	2505.29
28	C1D1	NA	3336.8	53.9468	3392.58
28	C2D15	NA	NA	NA	NA
29	baseline	PD	9680	270.769	25570.8
29	C1D1	PD	9729.77	424.397	22003.1
29	C2D15	PD	14344.3	603.378	51096.2
31	baseline	PD	3436.87	189.738	3549.62
31	C1D1	PD	5404.44	293.399	4718.22
31	C2D15	PD	5516.52	392.925	5958.41
33	baseline	CR	1331.94	93.7904	1510.54
33	C1D1	CR	1395.12	119.918	1966.36
33	C2D15	CR	1878.4	145.148	2113.48
36	baseline	SD	1860.71	69.6985	1945.1
36	C1D1	SD	3891.59	117.227	2415.18
36	C2D15	SD	2705.38	185.393	2678.25
37	baseline	PD	1867.8	115.883	2242.59
37	C1D1	PD	2509.55	151.485	3466.67
37	C2D15	PD	3689.04	592.592	8009.45
38	baseline	PD	3870.98	453.141	4451.62
38	C1D1	PD	5462.88	455.783	6582.57
38	C2D15	PD	NA	NA	NA

## Sheet: Suppl Fig 1 PFS
Data for Supplemental Figure - Kaplan Meier Plot of Progression-Free Survival
	Progression Free Survival
Patient ID	Progression or Death, 1=Yes, 0 = No	Months from Start of Treatment
1	1	0.821288
2	1	2.00394
3	1	3.02234
4	1	2.36531
5	1	7.16163
6	1	6.53745
7	1	2.39816
8	1	3.2523
9	1	3.02234
12	1	1.74113
13	1	1.87254
14	1	2.82523
16	1	1.90539
17	1	3.2523
19	1	3.2523
22	1	1.67543
24	1	5.09198
29	1	3.02234
31	1	2.98949
33	0	15.4402
36	1	5.02628
37	1	2.06965
38	1	1.41261

## Sheet: Suppl Fig 2 OS
Data for Supplemental Figure - Kaplan Meier Plot of Overall Survival
	Overall Survival
Patient ID	Death, 1=Yes, 0=No	Months from Start of Treatment
1	1	1.0841
2	1	13.2392
3	1	15.703
4	1	19.5795
5	1	29.8292
6	1	15.3745
7	1	2.75953
8	1	7.91721
9	0	32.7858
12	1	5.61761
13	1	3.67937
14	1	6.80026
16	1	2.56242
17	1	7.32589
19	1	25.3942
22	1	7.85151
24	1	9.6912
29	1	9.95401
31	1	15.9001
33	0	15.4402
36	1	5.55191
37	1	2.95664
38	1	2.33246

## Sheet: Suppl Fig 3
Patient ID	Time	CCL2	CCL23	CCL24	CCL26	CX3CL1	CXCL13	GMCSF	IFNgamma	IL4
1	baseline	248.91	868.874	416.845	61.898	1354.17	231.306	135.381	167.485	60.7233
1	C1D1	183.428	1827.97	351.589	66.0135	2257.51	211.057	106.358	282.4	47.7563
1	C2D15	NA	NA	NA	NA	NA	NA	NA	NA	NA
2	baseline	251.718	3371.25	1961.67	88.471	1155.16	82.999	106.358	203.355	153.184
2	C1D1	212.676	2708.45	1628.31	66.0135	1217.99	81.4952	65.028	208.47	113.363
2	C2D15	170.638	1964.85	1288.35	65.1893	987.485	63.473	44.4456	177.746	110.606
3	baseline	382.693	1100.17	3704.76	75.9484	1138.66	144.897	143.684	223.8	153.184
3	C1D1	273.353	2468.25	2342.35	80.9442	1424.23	144.139	168.619	244.211	144.121
3	C2D15	263.452	2960.37	1787.47	66.0135	1746.83	171.454	129.157	228.906	129.614
4	baseline	331.235	1699.23	1177.84	54.5286	1184.9	125.599	118.789	182.873	92.2787
4	C1D1	270.206	2213.01	890.194	59.4358	1447.62	155.131	122.935	213.582	65.4234
4	C2D15	336.571	2964.74	634.806	74.2872	2031.91	201.521	156.147	239.111	85.0166
5	baseline	390.307	1554.44	3540.28	138.65	1020.25	161.96	143.684	244.211	157.031
5	C1D1	200.394	662.367	1374.05	112.967	837.599	84.5031	118.789	249.308	102.238
5	C2D15	425.739	575.904	1098.68	190.886	1099.11	162.719	208.166	414.132	165.93
6	baseline	222.23	2545	1203.79	35.1614	561.591	70.2262	118.789	136.628	63.8653
6	C1D1	262.041	2977.1	1413.91	44.7884	548.913	124.465	100.148	180.31	86.4797
6	C2D15	146.962	2835.2	774.628	41.5658	382.62	67.224	91.8724	157.212	60.7233
7	baseline	639.83	583.687	605.29	95.1929	2577.55	713.174	174.858	274.77	82.0733
7	C1D1	358.695	1087.54	613.785	90.9884	1872.11	1988.76	11.7288	269.681	74.6085
7	C2D15	652.403	552.455	686.11	89.3097	2688.21	1072.15	25.9961	300.189	89.3896
8	baseline	217.295	1692.47	618.014	49.6455	980.941	72.4786	36.235	164.917	62.2987
8	C1D1	192.13	1892.79	472.995	51.2705	1410.87	87.136	36.235	213.582	59.1387
8	C2D15	167.446	2432.39	468.235	57.7975	1672.58	86.7598	23.9522	213.582	59.1387
9	baseline	296.936	2120.92	3772.9	54.5286	1201.44	104.083	135.381	187.997	124.25
9	C1D1	229.958	1906.18	2433.63	51.2705	1089.23	94.6633	139.532	139.204	82.0733
9	C2D15	209.908	2133.46	2599.71	54.5286	1397.52	96.5463	143.684	152.07	99.4156
12	baseline	258.908	201.665	1126.95	62.7199	1125.46	170.694	131.231	203.355	76.1143
12	C1D1	199.628	230.233	739.754	66.0135	1211.37	188.949	102.217	218.692	66.9733
12	C2D15	164.104	304.013	456.239	49.6455	1115.58	204.953	83.6039	162.35	33.938
13	baseline	244.237	2193.14	2301.64	186.493	1367.5	163.099	195.67	431.802	126.938
13	C1D1	223.31	3939.66	1867.51	84.2847	1984.24	219.839	127.083	267.136	90.8367
13	C2D15	333.982	2960.37	2843.81	254.842	1923.03	473.403	241.522	517.446	177.217
14	baseline	209.294	1993.02	671.914	51.2705	682.789	159.304	85.6704	157.212	73.0959
14	C1D1	183.733	2504.81	542.047	44.7884	948.253	195.043	83.6039	182.873	63.8653
14	C2D15	176.267	2517.24	451.401	59.4358	1122.17	205.334	98.0782	203.355	76.1143
16	baseline	255.467	1431.97	1223.12	77.6117	606.088	170.314	83.6039	213.582	96.575
16	C1D1	222.538	1598.31	647.276	52.8982	782.571	146.412	58.8461	228.906	80.5928
16	C2D15	179.465	3198.9	630.626	71.7994	805.204	117.288	79.4724	198.238	103.643
17	baseline	321.896	2195.36	7231.7	159.126	1800.7	234.612	57.1175	506.957	324.8
17	C1D1	344.296	2448.37	4353.5	135.222	1940.93	290.112	52.3841	554.581	229.259
17	C2D15	263.06	2879.37	4439.5	97.197	1763.61	253.563	NA	361.274	217.429
19	baseline	381.698	2058.51	6727.55	200.759	1430.63	159.238	100.924	465.796	237.577
19	C1D1	290.346	2285.16	4543.85	155.933	1525.03	148.713	80.3976	382.386	167.467
19	C2D15	242.113	6137.06	3563.4	136.813	1377.32	140.811	42.8176	311.535	152.211
22	baseline	450.464	429.569	3507.58	181.515	2097.92	871.647	NA	375.361	115.583
22	C1D1	362.217	647.507	2990.08	181.515	2778.19	1288.69	NA	413.85	81.4431
22	C2D15	NA	NA	NA	NA	NA	NA	NA	NA	NA
23	baseline	341.194	4433.27	8670.13	157.529	1673.03	449.648	107.695	458.903	260.334
23	C1D1	287.758	6116.68	8617.08	149.553	2226.17	650.809	147.739	375.361	245.791
23	C2D15	NA	NA	NA	NA	NA	NA	NA	NA	NA
24	baseline	422.61	1900.25	1594.51	130.453	2275.86	341.601	158.714	357.744	74.0071
24	C1D1	362.562	1969.88	1522.64	120.928	2462.41	403.448	152.136	371.844	63.6412
24	C2D15	308.453	2279.72	1448.72	101.933	2541.28	413.861	147.739	293.591	52.6143
28	baseline	466.582	5098.11	3230.68	90.8911	1070.65	237.227	42.8176	268.291	106.883
28	C1D1	371.352	8091.15	3500.87	89.3162	1017.65	374.81	37.9763	318.684	138.392
28	C2D15	NA	NA	NA	NA	NA	NA	NA	NA	NA
29	baseline	372.387	336.142	1745.22	111.421	997.286	1111.07	NA	329.38	76.5148
29	C1D1	310.866	367.697	1428.16	119.342	822.472	1391.35	NA	347.133	68.8954
29	C2D15	375.662	513.647	1218.94	136.813	1168.62	1558.99	NA	410.366	90.9901
31	baseline	350.671	1358.91	9136.76	136.813	1283.11	245.07	23.1383	336.492	187.663
31	C1D1	313.279	1726.41	9692.72	119.342	1590.78	317.495	18.0474	311.535	203.617
31	C2D15	332.579	2043.52	9423.23	113.004	2077.25	304.458	37.9763	371.844	215.72
33	baseline	242.98	1152.62	4366.11	157.529	2213.75	144.763	259.661	257.38	148.31
33	C1D1	237.605	1073.86	2714.6	151.147	1994.61	146.738	223.542	300.781	109.081
33	C2D15	184.41	1142.01	2729.38	136.813	2089.65	139.493	238.461	220.672	104.667
36	baseline	248.178	2306.24	9776.12	108.256	1025.8	186.16	84.9893	216.97	245.791
36	C1D1	244.54	3374.55	8856.96	105.093	1193.13	232.651	64.1645	347.133	229.259
36	C2D15	243.847	2953.09	9099.28	132.042	1119.61	228.727	89.5628	304.369	189.459
37	baseline	337.748	1812.74	1180.56	81.4522	838.706	308.37	23.1383	235.42	10.429
37	C1D1	287.758	3124.04	1076.7	70.4738	879.316	347.463	42.8176	239.093	NA
37	C2D15	342.573	2591.21	992.02	108.256	1103.28	409.956	71.1547	361.274	40.6594
38	baseline	533.057	1558.57	4937.72	218.439	1356.83	588.268	136.706	595.094	245.791
38	C1D1	495.064	1716.81	3297.23	147.959	1217.66	610.411	37.9763	399.895	152.211
38	C2D15	NA	NA	NA	NA	NA	NA	NA	NA	NA
